# Supplementary material for: The Prevalence and Risk Factors Associated with the Presence of Antibiotic Residues in Milk from Peri-Urban Dairy Cattle Farms in Kathmandu, Nepal
Source: Antibiotics (Basel). 2025 Jan 16;14(1):98. doi: 10.3390/antibiotics14010098 (PMC11760848; doi:10.3390/antibiotics14010098)
Supplement: Supplementary file 1 [file antibiotics-14-00098-s001.zip]

Archive with 1 entries (1 files):
- antibiotics-3407811-supplementary.pdf
